# Supplementary material for: Pathophysiologic Contributions of Visceral Adiposity to Left Ventricular Diastolic Dysfunction
Source: J Cardiovasc Dev Dis. 2023 Jun 5;10(6):247. doi: 10.3390/jcdd10060247 (PMC10299441; doi:10.3390/jcdd10060247)
Supplement: Supplementary file 1 [file jcdd-10-00247-s001.zip]

Archive with 1 entries (1 files):
- jcdd-2403746-supplementary.pdf
